# Supplementary material for: Mental Health Variables Impact Weight Loss, Especially in Patients with Obesity and Binge Eating: A Mediation Model on the Role of Eating Disorder Pathology
Source: Nutrients. 2023 Sep 9;15(18):3915. doi: 10.3390/nu15183915 (PMC10537364; doi:10.3390/nu15183915)
Supplement: Supplementary file 1 [file nutrients-15-03915-s001.zip]

Archive with 1 entries (1 files):
- nutrients-2554823-supplementary.pdf
